# Supplementary material for: Volatile Organic Compounds (VOCs) Produced by Gluconobacter cerinus and Hanseniaspora osmophila Displaying Control Effect against Table Grape-Rot Pathogens
Source: Antibiotics (Basel). 2021 Jun 1;10(6):663. doi: 10.3390/antibiotics10060663 (PMC8226828; doi:10.3390/antibiotics10060663)
Supplement: Supplementary file 1 [file antibiotics-10-00663-s001.zip]

Archive with 1 entries (1 files):
- antibiotics-1212304-supplementary.pdf
